# Supplementary material for: An Integrative Pan-Cancer Analysis of PBK in Human Tumors
Source: Front Mol Biosci. 2021 Nov 10;8:755911. doi: 10.3389/fmolb.2021.755911 (PMC8631476; doi:10.3389/fmolb.2021.755911)
Supplement: Supplementary file 1 [file Table2.XLSX]

## Sheet: Correlation coefficient
CancerType	BTLA	CD200	TNFRSF14	NRP1	LAIR1	TNFSF4	CD244	LAG3	ICOS	CD40LG	CTLA4	CD48	CD28	CD200R1	HAVCR2	ADORA2A	CD276	KIR3DL1	CD80	PDCD1	LGALS9	CD160	TNFSF14	IDO2	ICOSLG	TMIGD2	VTCN1	IDO1	PDCD1LG2	HHLA2	TNFSF18	BTNL2	CD70	TNFSF9	TNFRSF8	CD27	TNFRSF25	VSIR	TNFRSF4	CD40	TNFRSF18	TNFSF15	TIGIT	CD274	CD86	CD44	TNFRSF9
ACC	-0.074853	0.0921314	-0.197421	0.216381	-0.281938	0.0560385	-0.215652	0.0711311	-0.0602446	-0.266271	-0.12167	-0.249906	-0.142295	-0.293372	-0.159903	0.267501	0.436686	-0.141523	0.0302473	-0.0880357	-0.152623	-0.0127959	-0.302372	-0.128923	-0.096756	-0.207409	-0.159006	-0.0701252	-0.141555	-0.0370768	-0.13507	-0.109547	0.0907273	0.0283475	0.055085	-0.200655	0.0228159	-0.216687	0.0201225	-0.212294	-0.0848708	0.149638	-0.0956277	-0.049505	-0.219302	-0.00789389	0.218222
BLCA	-0.0525915	-0.127447	-0.339869	0.150442	-0.0178699	-0.018171	-0.105455	0.140494	0.0560665	-0.158618	0.0601909	-0.0669908	-0.0397378	-0.00822572	0.0568691	0.0260773	0.120676	0.0403809	0.127095	0.0516428	-0.210294	0.0322136	-0.0442648	0.00872031	0.015397	-0.0740214	-0.0979646	0.18811	0.098104	0.0553137	0.0998308	-0.0546306	0.156281	0.253379	-0.0235539	-0.105687	-0.0887614	-0.178731	-0.0999885	-0.14748	0.188614	-0.253598	0.0448524	0.146417	0.0513706	0.15376	0.094324
BRCA	0.00432425	-0.26933	-0.231043	-0.247471	-0.0277816	-0.0165271	0.0108309	0.203561	0.137528	-0.0629437	0.117208	-0.0310432	-0.051569	-0.092076	0.0017089	-0.0603952	0.0283613	0.0647586	0.152715	0.0656693	0.00695355	-0.0876528	-0.00751216	0.033086	0.0821069	-0.0263228	-0.198384	0.221335	0.0378851	-0.0262144	-0.0105589	-0.0215748	0.0798118	0.00838049	-0.0178732	-0.037889	-0.075446	-0.240064	-0.0677754	-0.0566324	0.0398685	0.064402	0.0898934	0.0597412	0.0372591	-0.143757	0.0976441
CESC	-0.0685978	0.0202098	-0.161998	-0.00158945	-0.16693	-0.0307835	-0.0957965	-0.0271783	-0.0684277	-0.107536	-0.0584095	-0.10372	-0.0921663	-0.171462	-0.104716	0.0993216	0.0373659	0.00511167	-0.0974052	-0.0455125	-0.0653917	0.0122779	-0.129004	0.0363744	-0.0518355	-0.156652	0.0558384	0.0923708	-0.100788	-0.145854	0.0292027	0.00188783	-0.0534899	-0.177848	-0.0970781	-0.100058	-0.0829371	-0.158474	-0.16865	-0.12276	0.0835309	-0.0870372	-0.0501466	-0.0454692	-0.153049	-0.0374514	-0.0188341
CHOL	-0.232405	-0.189269	-0.0680547	-0.00492184	-0.15066	0.371969	-0.0712509	0.31708	-0.137588	-0.301473	-0.0910896	-0.277297	-0.275649	-0.00248919	0.0101365	-0.0156379	0.067275	-0.169779	-0.114621	0.240444	-0.0741132	-0.0431359	0.000371019	-0.218678	-0.108295	-0.255557	0.0123293	0.0174541	0.228072	-0.0909585	-0.113424	-0.202302	0.328506	0.321597	-0.248065	-0.0498459	0.0204147	-0.382244	-0.204854	-0.124538	-0.215936	-0.0573022	-0.122904	0.273201	-0.187826	-0.307154	-0.0821935
COAD	0.0108317	0.0947785	-0.105683	0.0326869	-0.0306425	-0.0522897	0.196201	0.173759	0.14025	-0.0793427	0.0898571	0.110031	-0.00231664	-0.00764714	0.121105	-0.13375	-0.162484	0.0900015	0.109746	0.0758924	-0.110113	-0.0511633	-0.173192	-0.0557604	-0.00583358	0.0347964	-0.0300851	0.233856	0.111449	0.0502803	-0.0661543	-0.0150492	-0.0357287	0.241886	-0.10595	-0.100733	-0.332946	-0.157245	-0.219661	-0.0435511	-0.0138476	0.0311893	0.0882976	0.195854	0.135463	0.265576	0.112241
DLBC	-0.13841	0.0717422	-0.28649	0.280536	-0.0559017	-0.0591316	-0.0337209	-0.0862239	-0.18279	-0.292138	-0.190448	-0.145921	-0.200222	-0.119085	0.0172581	0.145476	-0.0152798	-0.274363	-0.0682845	-0.0532435	-0.44742	0.0273886	-0.128448	-0.342089	-0.238764	-0.469567	-0.00848488	-0.0530367	-0.0318811	-0.0248551	0.274603	-0.0977532	-0.236253	-0.163828	-0.169615	-0.211956	-0.227624	-0.270095	-0.295588	-0.211072	-0.237209	-0.0215632	-0.292494	0.0157027	-0.0209623	-0.0494183	-0.0491705
ESCA	-0.0872281	0.0284234	-0.159561	-0.14904	-0.188326	-0.0359716	-0.138507	-0.0619914	-0.0502814	-0.189714	-0.064689	-0.225002	-0.19098	-0.256367	-0.139952	-0.00969215	0.197519	-0.0602343	-0.0990121	-0.11746	-0.0959555	0.0112476	-0.10894	-0.058971	-0.0227883	0.0479901	-0.0423798	-0.0497675	-0.079421	0.0355989	0.036514	0.0725064	0.0728265	0.0774123	0.0843107	-0.176712	-0.0914823	-0.32267	-0.080243	0.000554476	0.117075	-0.0138074	-0.108633	-0.0597491	-0.105321	-0.029219	0.00222434
GBM	-0.123125	0.114895	-0.332473	-0.217968	-0.469514	-0.130451	-0.266218	0.0176883	-0.167744	-0.135736	-0.0270546	-0.0937982	-0.200906	-0.292946	-0.344824	-0.000493279	0.0713387	-0.0698833	-0.185103	-0.0728665	-0.348129	-0.0786456	-0.338749	-0.0477323	-0.267151	-0.274347	0.282878	-0.132423	-0.32373	-0.144696	0.0576731	0.18702	-0.178257	-0.237386	-0.202117	-0.221171	-0.157655	-0.46505	0.0426235	-0.242269	-0.12333	-0.199895	-0.20047	-0.235741	-0.368267	-0.297929	-0.169037
HNSC	0.126895	0.18512	0.191908	-0.20894	-0.0028523	0.0854143	0.00627358	0.180679	0.0394072	0.114232	0.109084	0.10432	-0.00653602	0.0643999	0.0502984	0.229585	-0.064972	0.115652	-0.0110233	0.203854	0.240369	0.138603	-0.0605485	0.169881	0.194777	0.144747	0.0886313	0.208078	-0.0674964	0.110437	0.13587	0.101656	0.200441	0.0300029	0.0527034	0.119067	0.154076	-0.0367088	0.0522834	0.171132	0.213504	0.264671	0.103574	0.064689	-0.048993	-0.260832	0.0861497
KICH	0.203662	-0.212347	-0.0734524	0.151514	-0.0047449	-0.133711	-0.216127	0.206564	0.0501427	0.062082	0.223071	-0.0720675	0.193505	0.112377	-0.152498	-0.0598689	0.275637	-0.0228665	-0.160299	0.104139	-0.0944916	-0.179458	-0.0411065	0.0752648	-0.00209862	-0.172166	-0.0727336	0.0463348	0.211763	-0.135135	-0.113446	-0.0233605	0.383265	0.346814	-0.0472121	0.288672	0.0813724	-0.0797209	-0.0525939	-0.0114434	0.0225311	-0.104293	0.0492046	0.0378836	-0.0772852	0.152509	0.107756
KIRC	0.0996824	-0.173277	-0.18434	-0.059607	0.131623	0.308856	0.0748155	0.204511	0.167274	-0.0528816	0.191256	0.0576728	0.139754	0.102771	0.0602352	-0.174035	0.202922	-0.113885	0.209014	0.153308	0.0558591	-0.128643	0.0979011	-0.0955195	-0.0342173	0.0041068	-0.0506638	-0.117567	0.185307	-0.146476	0.0144597	-0.0451019	0.0916735	0.0888009	0.154051	0.0916619	-0.0903786	-0.179159	-0.198657	-0.0439289	0.0647986	0.00878135	0.21067	0.07705	0.158365	0.250861	0.201669
KIRP	0.120325	-0.261859	-0.35225	-0.0663964	-0.18454	0.0851872	-0.189897	0.202767	0.0812451	-0.118466	0.111243	-0.170766	-0.0355759	0.00192583	-0.154434	0.0250119	0.14559	0.051059	0.123373	0.139176	-0.113614	-0.0583294	0.0570232	0.111307	0.127424	-0.0729908	-0.109894	0.365617	0.0930093	-0.12216	0.0356212	-0.0207385	0.109462	0.203369	0.0823194	0.0820004	-0.0211051	-0.242132	0.20234	-0.166086	0.0696348	0.165652	0.195053	-0.0354075	-0.171509	0.200332	0.200988
LAML	0.0415426	-0.192171	-0.094908	0.116217	-0.0874599	-0.0784423	-0.408202	-0.0591548	0.135801	0.195019	0.146053	-0.10032	0.0566255	0.260473	-0.389116	0.0378635	0.173217	0.00859723	0.126546	-0.130457	-0.238783	0.0354893	0.152924	-0.0145294	-0.00450679	-0.142725	0.231923	-0.0156704	0.0271013	0.0922482	0.0937806	0.35143	0.244603	0.307813	-0.113476	0.128706	-0.0750107	-0.107319	-0.137484	0.0586246	-0.0740962	-0.0229123	0.140988	0.188934	-0.0811951	-0.352984	0.320463
LGG	-0.0503452	-0.141162	0.0975303	0.334556	0.00754007	-0.0728236	-0.0463827	0.233373	0.0780244	0.0812754	0.0515309	0.134021	0.0569238	-0.0249479	0.0202945	0.170079	0.503629	0.0498745	0.106585	0.0594116	0.0491408	0.127978	0.0549392	0.0135861	4.88136e-05	-0.010329	0.252201	0.13927	0.0773445	-0.285347	-0.0970895	-0.0679585	0.120819	-0.126345	-0.0561747	0.104914	-0.0853637	-0.284884	0.236595	0.057169	0.00308021	0.0430587	-0.104269	-0.0333908	-0.0476782	-0.0278689	-0.000416376
LIHC	0.13497	0.123411	0.0910767	0.175587	0.257195	0.355582	0.14204	0.225103	0.24669	0.0186471	0.258628	0.119106	0.16321	0.15984	0.225742	0.0614475	0.388502	0.132459	0.195187	0.237824	0.187797	0.0986485	0.0477514	-0.0892519	0.0446677	-0.107169	0.0944339	0.177064	0.165829	0.0913919	0.164891	0.154163	0.197445	0.208878	0.243533	0.178169	0.167327	0.0856292	0.172959	0.151153	0.228027	0.187661	0.241079	0.248126	0.249585	0.132782	0.151631
LUAD	-0.168329	-0.0263426	-0.309038	-0.185013	-0.150475	0.131322	-0.0206591	0.140602	-0.0578386	-0.353727	0.0103038	-0.120637	-0.214196	-0.227221	-0.0705591	-0.127784	0.195148	0.138677	-0.10242	0.0558239	-0.276821	-0.104654	-0.190799	-0.136637	-0.0817562	0.0711671	-0.132855	0.129803	0.0512278	-0.2966	-0.0308121	-0.0459485	0.104586	-0.0620293	0.0521739	-0.135825	0.0250453	-0.277894	-0.0258128	-0.17159	0.065143	-0.312808	-0.0284757	0.0532185	-0.0700881	-0.276378	0.0939899
LUSC	-0.146169	0.00790972	-0.29444	-0.318308	-0.262956	-0.0825175	0.0107815	0.0317625	-0.118042	-0.248527	-0.0842581	-0.0708859	-0.241916	-0.131675	-0.176704	-0.189126	-0.0487079	0.0045378	-0.136829	-0.088728	-0.102198	-0.0221856	-0.249466	-0.100277	-0.0772397	-0.0520216	-0.0389501	-0.00661296	-0.0294004	-0.130888	0.175218	-0.000595197	-0.00247189	0.115885	-0.156564	-0.197265	-0.0374329	-0.375709	-0.190302	-0.220793	0.121362	-0.0692517	-0.0874892	0.0857798	-0.227873	-0.0845389	-0.0437771
MESO	0.0501995	-0.290279	-0.118473	0.29935	0.100367	0.253366	-0.096443	-0.0286336	0.0236213	-0.160744	0.0232823	-0.0558015	-0.0319684	0.155212	-0.0139281	0.0658625	0.274803	-0.300485	0.0761169	0.0515402	0.013056	0.118299	-0.286019	0.0550794	0.0434943	-0.0705371	0.122323	0.0178574	0.172224	-0.274168	0.151392	0.0404886	0.093842	-0.0129909	-0.123085	0.0200047	0.251997	-0.367447	0.06644	-0.0597253	0.0121742	0.00128119	0.050612	0.148059	0.0331745	0.0120706	0.063214
OV	-0.0962131	-0.0763581	-0.128703	-0.117687	-0.139848	-0.102791	-0.0778689	-0.00107375	0.000556472	-0.0772702	-0.0274995	-0.00237829	-0.134596	-0.13673	-0.0671759	-0.0749604	-0.0623296	-0.00920771	0.00675985	-0.106981	-0.0690348	-0.00635488	0.0133285	0.0621217	-0.0172724	-0.0220062	0.142177	0.143989	-0.0308279	-0.0845027	0.0958511	-0.105424	0.0156912	-0.0323499	-0.0595644	-0.074717	-0.0596498	-0.241711	-0.0627087	-0.0485525	-0.0338545	-0.059432	-0.0313807	0.013763	-0.0831204	0.00454044	-0.0298876
PAAD	-0.154861	-0.352092	0.123333	-0.200464	-0.140112	0.00221775	-0.085132	0.151877	-0.103191	-0.208295	-0.0936434	-0.210615	-0.218483	-0.170181	-0.0878517	-0.267755	0.248908	-0.00163896	0.049109	-0.101154	0.288361	-0.139079	-0.140921	-0.10824	-0.163182	-0.082935	-0.061942	0.115372	0.035386	0.0645317	-0.171608	-0.0631665	0.143633	0.245255	-0.102619	-0.110546	-0.0195352	0.0617232	-0.0534367	0.0410827	0.128823	0.0483273	-0.123649	0.164582	-0.0645691	0.248882	0.0339656
PCPG	-0.171387	-0.0700337	-0.182692	-0.0253676	-0.0287368	-0.108714	-0.178513	-0.0907059	0.0070556	-0.159573	-0.022862	-0.160696	0.0561839	0.0348902	-0.059839	0.042177	0.14871	-0.158385	-0.000413608	0.0459184	-0.134988	0.0557063	-0.16161	-0.0923889	0.100071	0.0801142	0.0602157	-0.00933615	-0.08226	-0.0837665	-0.121598	-0.145946	0.0924554	0.056431	-0.121759	-0.17133	-0.133003	-0.192912	-0.0824135	-0.279371	-0.142175	0.101343	-0.111655	-0.204021	-0.0418567	-0.106243	0.0067536
PRAD	0.194233	-0.124013	-0.251057	0.181209	0.116839	0.00436968	0.0195254	-0.0317499	0.137719	0.0429968	0.103801	0.0576816	0.0867054	0.139021	0.212552	0.0710955	0.168309	0.051871	0.194595	0.109256	0.0405055	-0.060755	0.0159512	-0.00417508	0.113944	-0.0642679	-0.157572	0.149903	0.0315025	0.168086	0.202236	0.0724197	0.161832	0.0463619	0.145048	0.0931866	-0.0468545	-0.2087	0.0730007	-0.237966	0.173713	0.0252153	0.163157	0.00245753	0.165612	-0.223564	0.180844
READ	-0.048448	0.115435	-0.313064	0.0118463	-0.218737	-0.132969	-0.0635812	-0.0605409	0.0969169	-0.129492	0.069265	-0.0327569	-0.105713	-0.087768	-0.0817874	-0.142943	-0.112794	0.0549521	0.0698536	-0.101509	-0.133268	-0.0553443	-0.299546	-0.0603544	-0.0509696	-0.0403421	0.0569866	0.244056	0.0398234	0.0695072	-0.156394	0.0337078	0.00933541	0.187366	-0.214819	-0.207825	-0.217243	-0.332547	-0.291502	-0.141934	-0.234609	0.102212	-0.0639673	0.231751	-0.00484112	0.138607	0.0128322
SARC	-0.0704356	-0.105847	-0.0814251	0.0726755	-0.0312361	0.124874	0.00699826	0.0756287	0.0231402	-0.206131	-0.00684292	-0.120765	-0.0116612	0.0579681	0.0324339	0.119194	0.0998943	-0.0367833	0.152372	0.0141559	-0.040553	0.0298175	-0.0745418	-0.082718	0.0763462	-0.178205	0.108831	0.0472295	0.0479186	-0.0628127	-0.07063	-0.200924	0.240154	0.163423	-0.131564	-0.0412287	-0.0964058	-0.0987695	-0.0614501	0.0462536	-0.0594719	-0.0381638	0.0257733	0.115242	0.0318546	0.101387	0.121455
SKCM	-0.00878693	0.121509	-0.0139747	0.137672	-0.0748403	0.202865	-0.0519148	-0.0338152	0.0631608	-0.124745	0.0817521	-0.000792845	0.00907989	0.0580681	0.0175195	-0.0704823	-0.00293156	-0.0140859	0.10272	-0.0756461	-0.113846	0.0356776	-0.0856508	-0.00461296	-0.0817096	-0.124517	-0.0723504	0.0946141	0.104573	-0.0539171	0.00281443	-0.0160203	0.00677218	-0.0147077	-0.069895	-0.121158	-0.0383983	-0.203359	-0.0893854	-0.0620614	-0.14473	0.0770779	0.012182	0.112783	0.044148	-0.00429288	0.0417802
STAD	-0.200571	-0.271895	0.151321	-0.295498	-0.1306	-0.0297225	0.0421693	0.119877	0.0478247	-0.246585	0.108063	-0.202739	-0.228895	-0.176401	0.0120258	-0.109426	0.0217448	0.0650453	0.0926542	-0.0107621	0.141027	-0.0287239	-0.131369	-0.0639776	-0.116503	-0.0459621	-0.160025	0.24195	-0.0168608	0.016368	-0.0909663	-0.122304	0.057586	0.25402	-0.0952268	-0.201156	0.0977003	-0.352144	-0.065208	-0.146428	0.133363	-0.18305	-0.0573644	0.218479	-0.00654025	-0.083614	0.000949339
TGCT	-5.19878e-05	-0.291689	-0.0940383	-0.251875	-0.0641055	-0.208375	0.0285514	0.140716	0.159651	0.091657	0.146122	0.146822	0.187559	0.196502	-0.0144583	-0.088488	-0.112621	0.0337875	0.0693251	0.169042	-0.110107	0.178709	-0.0562834	-0.0516938	0.0222312	-0.00980968	-0.235299	0.0937934	0.0542854	-0.304712	-0.0636661	-0.0480344	-0.138259	-0.129088	-0.247259	0.126219	0.290126	-0.199575	-0.163397	0.0375404	-0.134734	-0.193528	0.163442	0.154942	0.0165107	-0.133316	0.132688
THCA	0.283442	-0.00173976	0.117469	0.0595951	0.198578	0.274722	0.218709	0.221604	0.293317	0.257886	0.295282	0.242078	0.313073	0.273688	0.216143	0.216572	0.221696	0.164305	0.315565	0.175224	0.2318	0.121903	0.162674	0.100457	0.0658852	0.232845	0.105577	0.267054	0.188776	-0.0364711	0.175406	-0.00457465	0.16851	0.154279	0.181195	0.032077	0.164224	-0.0995698	0.221641	0.0140717	0.177637	0.0543846	0.281959	0.116295	0.239395	0.033597	0.31389
THYM	0.0393162	0.483027	-0.0157923	-0.551736	0.7487	0.485425	0.38859	-0.273109	0.694793	0.239125	-0.267931	0.509268	0.636399	-0.164848	-0.3566	0.678544	-0.605166	-0.256657	-0.210389	0.683937	0.354627	-0.319861	-0.267047	-0.0320843	-0.182641	0.720191	-0.0752428	-0.0492267	-0.0386949	0.248611	-0.127477	-0.230154	-0.151149	-0.328186	0.0523229	0.27875	-0.241503	-0.422685	-0.168455	-0.545526	-0.216234	-0.112372	-0.287851	-0.192333	-0.488932	0.0026095	-0.215848
UCEC	0.082277	-0.0153106	-0.262394	0.0619045	-0.150098	-0.0326624	-0.0621916	0.114039	0.102684	-0.238863	-0.0893416	-0.0749302	-0.0376865	0.00261529	-0.0130611	-0.0241305	0.0137965	-0.0323675	0.100017	-0.0663504	-0.267739	0.00874746	-0.393279	-0.0430342	0.073889	-0.0592048	-0.049156	-0.0557433	0.103374	-0.201946	0.0804739	-0.0826246	-0.0713171	0.15508	-0.0454453	-0.138295	-0.120662	-0.297959	-0.255838	-0.0324177	-0.0216654	-0.0499148	0.0639368	0.0665823	0.00651084	0.030649	-0.0359733
UCS	-0.0209206	-0.130052	0.0928611	0.190404	-0.0397805	-0.476499	-0.0591272	-0.0635877	-0.00645064	-0.0589381	-0.207638	-0.295019	-0.0607077	0.0574396	0.0353999	-0.175486	-0.292449	0.00241274	-0.026003	-0.120554	0.139413	0.0622644	-0.0345376	-0.0223192	-0.12787	-0.275562	0.0670926	0.137726	0.0159191	-0.154439	0.0292996	-0.406168	0.374185	-0.0146803	-0.0820746	-0.161661	0.0397335	-0.176383	-0.0387532	-0.237157	0.173551	-0.0529621	-0.0492575	0.160835	0.017503	0.18372	0.144269
UVM	0.00188902	0.045774	-0.20361	0.190926	-0.0914623	0.165774	0.150649	-0.0281329	0.0191212	-0.0828884	0.0127938	0.193209	0.00754578	-0.0237424	-0.00553645	0.0816482	-0.00592116	-0.120467	0.0908164	0.024814	-0.183842	0.0575993	-0.00841743	0.158213	-0.0220034	-0.0432274	-0.00270269	0.0508241	-0.026212	0	0.254186	-0.140921	-0.0504583	-0.0165686	0.180454	0.00135157	0.0552631	-0.148645	-0.0413418	-0.295549	-0.0239204	0.0615759	0.0063663	-0.0302879	0.000731971	0.0377643	0.0588012

## Sheet: P Value
CancerType	BTLA	CD200	TNFRSF14	NRP1	LAIR1	TNFSF4	CD244	LAG3	ICOS	CD40LG	CTLA4	CD48	CD28	CD200R1	HAVCR2	ADORA2A	CD276	KIR3DL1	CD80	PDCD1	LGALS9	CD160	TNFSF14	IDO2	ICOSLG	TMIGD2	VTCN1	IDO1	PDCD1LG2	HHLA2	TNFSF18	BTNL2	CD70	TNFSF9	TNFRSF8	CD27	TNFRSF25	VSIR	TNFRSF4	CD40	TNFRSF18	TNFSF15	TIGIT	CD274	CD86	CD44	TNFRSF9
ACC	0.512066	0.41935	0.0811666	0.055449	0.0118269	0.62376	0.0562967	0.533324	0.597908	0.0176952	0.285448	0.0263391	0.210946	0.00869048	0.159228	0.0171575	5.73557e-05	0.213459	0.791303	0.440407	0.179336	0.910884	0.00676049	0.257481	0.396287	0.0666385	0.161612	0.539144	0.213357	0.745632	0.235292	0.336524	0.426503	0.804141	0.629686	0.0762093	0.841805	0.0550965	0.860279	0.0603395	0.457078	0.188096	0.401843	0.664824	0.0521568	0.944954	0.0533545
BLCA	0.287472	0.00969763	1.43017e-12	0.00222769	0.717947	0.713401	0.0325691	0.00432074	0.256763	0.00125383	0.223358	0.175258	0.421701	0.867955	0.250006	0.598091	0.0143661	0.414222	0.00990196	0.296268	1.71964e-05	0.514884	0.370738	0.860095	0.755638	0.134099	0.0471694	0.000124924	0.0468542	0.263216	0.0430963	0.269166	0.00148191	1.92609e-07	0.633987	0.0321871	0.0722499	0.000270774	0.0427662	0.00272492	0.000119705	1.87824e-07	0.364414	0.00292655	0.298824	0.00177009	0.0560455
BRCA	0.885881	8.42562e-20	7.63733e-15	7.2201e-17	0.356415	0.583312	0.71924	8.63611e-12	4.51406e-06	0.0365188	9.48305e-05	0.302758	0.0867756	0.00219566	0.954771	0.0448264	0.346465	0.031435	3.42564e-07	0.0291211	0.817483	0.00356021	0.803111	0.272036	0.0063403	0.382241	2.92416e-11	1.01983e-13	0.208459	0.384205	0.726003	0.473913	0.00797573	0.780902	0.553022	0.208412	0.0121575	6.16633e-16	0.0243237	0.0599617	0.185597	0.0323831	0.00279422	0.0471984	0.216081	1.61821e-06	0.00116031
CESC	0.231513	0.724752	0.00449721	0.977909	0.00340382	0.591672	0.0943775	0.635808	0.232675	0.0602641	0.30847	0.0700128	0.107599	0.00261759	0.0673526	0.0828118	0.514925	0.92904	0.088949	0.427606	0.254109	0.830622	0.0240177	0.526148	0.366182	0.00603185	0.330288	0.106817	0.0783512	0.0106299	0.610853	0.973764	0.351063	0.00178847	0.0900318	0.0805457	0.147795	0.00546293	0.00308311	0.0318122	0.144906	0.128717	0.382027	0.428046	0.00731553	0.513963	0.742804
CHOL	0.172574	0.268915	0.693304	0.977272	0.380443	0.0254902	0.679648	0.059526	0.423588	0.0739646	0.597257	0.101557	0.103689	0.988504	0.953212	0.927873	0.69665	0.322207	0.50563	0.157783	0.667503	0.802744	0.998287	0.200075	0.529549	0.132495	0.943105	0.919522	0.180945	0.597787	0.510114	0.236706	0.0504482	0.0557937	0.144627	0.772811	0.905927	0.0214104	0.23072	0.469261	0.205916	0.739925	0.475158	0.106919	0.27265	0.0684224	0.633672
COAD	0.814629	0.039773	0.021795	0.479136	0.507069	0.257391	1.79892e-05	0.000150733	0.0022825	0.085419	0.0513086	0.0169001	0.960008	0.868532	0.0085136	0.00363668	0.000399365	0.0509343	0.0171891	0.0999585	0.016818	0.267798	0.000158534	0.227098	0.89952	0.451215	0.51483	2.84975e-07	0.015527	0.276154	0.151723	0.744608	0.439173	1.06822e-07	0.0214626	0.0288223	1.17748e-13	0.000615067	1.48346e-06	0.345627	0.764373	0.499516	0.0555011	1.86256e-05	0.00322248	4.80454e-09	0.0148034
DLBC	0.348153	0.627983	0.048366	0.0534388	0.705888	0.689726	0.82001	0.560084	0.213671	0.0439225	0.194773	0.322355	0.172418	0.420146	0.907316	0.323849	0.917902	0.0591433	0.644686	0.719286	0.00143036	0.853396	0.384263	0.017318	0.102189	0.000759771	0.954357	0.720332	0.829681	0.866829	0.0589122	0.50862	0.105956	0.265858	0.249104	0.148104	0.119718	0.0633653	0.0413765	0.149843	0.10451	0.884338	0.043654	0.915638	0.887539	0.738712	0.739977
ESCA	0.269705	0.719564	0.0425435	0.0583752	0.0163974	0.649509	0.0787921	0.433236	0.525152	0.0156073	0.41345	0.00399397	0.0149161	0.000991388	0.0756916	0.902575	0.0117553	0.446411	0.210008	0.136592	0.224495	0.887037	0.167601	0.456021	0.77347	0.544226	0.592324	0.5294	0.315078	0.652903	0.644582	0.359186	0.357063	0.327511	0.286111	0.0244811	0.246949	2.81813e-05	0.31008	0.994413	0.137892	0.861561	0.16881	0.450088	0.182254	0.712056	0.977589
GBM	0.111829	0.138073	1.06723e-05	0.00453542	1.36219e-10	0.0919057	0.000486687	0.819978	0.0297504	0.0793746	0.727755	0.226527	0.0090204	0.000116414	4.7114e-06	0.994937	0.358136	0.368051	0.0163014	0.347908	3.76301e-06	0.310906	7.07507e-06	0.538942	0.000464102	0.000319826	0.000202951	0.0870574	1.86439e-05	0.0612993	0.457745	0.015207	0.0207902	0.00194625	0.00860522	0.00396337	0.0412536	2.14084e-10	0.583288	0.00155619	0.111228	0.00938046	0.00917432	0.00209648	9.04434e-07	8.77352e-05	0.0284949
HNSC	0.00440548	2.99997e-05	1.49543e-05	2.33615e-06	0.949171	0.0558169	0.888492	4.66848e-05	0.378278	0.0104245	0.0144746	0.0193938	0.88386	0.149641	0.26065	1.98497e-07	0.14605	0.00950108	0.805394	4.13504e-06	4.97299e-08	0.00185358	0.175586	0.000130984	1.10602e-05	0.00114533	0.0471697	2.57626e-06	0.130984	0.0132945	0.00228238	0.022734	6.01778e-06	0.502411	0.238512	0.00757166	0.000531753	0.411818	0.24228	0.000116596	1.38275e-06	1.71217e-09	0.0202831	0.147818	0.273242	2.98411e-09	0.053732
KICH	0.103691	0.0894694	0.560912	0.228275	0.970076	0.288293	0.0837801	0.098756	0.691612	0.623226	0.0740759	0.568341	0.122479	0.37279	0.225234	0.635687	0.0262576	0.856523	0.20211	0.409056	0.454031	0.1526	0.745092	0.551258	0.986763	0.170258	0.564762	0.713983	0.0903749	0.283143	0.368232	0.853457	0.00162543	0.00465091	0.708807	0.0196966	0.519326	0.527867	0.677347	0.927912	0.858606	0.408362	0.6971	0.764476	0.540591	0.225199	0.392889
KIRC	0.0211098	5.60004e-05	1.78147e-05	0.168601	0.00228378	2.74123e-13	0.0838335	1.84421e-06	0.000101311	0.22203	8.4046e-06	0.182872	0.00119158	0.0174145	0.16415	5.18906e-05	2.22393e-06	0.00837459	1.07622e-06	0.000372553	0.197047	0.00287348	0.023537	0.0271567	0.429628	0.924499	0.242054	0.0064806	1.60644e-05	0.000677736	0.738614	0.297737	0.0340127	0.0400509	0.000348552	0.0340356	0.036631	3.07245e-05	3.64893e-06	0.310492	0.134429	0.839415	8.80183e-07	0.0749693	0.00023538	4.02422e-09	2.57491e-06
KIRP	0.0409438	6.44403e-06	7.23401e-10	0.260551	0.00162889	0.148589	0.00117933	0.00052397	0.168371	0.0441892	0.0589176	0.00359281	0.546934	0.973996	0.00854363	0.671985	0.0132303	0.387146	0.0360593	0.0179199	0.0536909	0.323082	0.334055	0.0587718	0.030337	0.216044	0.0620754	1.43706e-10	0.114628	0.0379404	0.546424	0.725541	0.0631148	0.000503824	0.162794	0.164436	0.720888	3.1759e-05	0.000538704	0.00464148	0.237963	0.00475143	0.000857292	0.548835	0.0034477	0.000613253	0.000587913
LAML	0.612533	0.0180842	0.246384	0.155304	0.285592	0.338375	1.96272e-07	0.470603	0.0963933	0.0164126	0.073547	0.220346	0.489818	0.0012375	7.90017e-07	0.644387	0.0334246	0.916559	0.121543	0.110357	0.00315039	0.665296	0.0608488	0.859457	0.956202	0.0804256	0.00416463	0.848547	0.741159	0.259933	0.252066	9.66564e-06	0.00247099	0.000120645	0.165345	0.115262	0.359994	0.189658	0.0922991	0.474597	0.365896	0.780055	0.0842173	0.020161	0.321642	8.77116e-06	6.03319e-05
LGG	0.247709	0.00113249	0.0248813	2.66807e-15	0.86264	0.0942876	0.286943	5.63404e-08	0.0729647	0.0617616	0.236732	0.00200743	0.191142	0.56696	0.641418	8.45101e-05	2.27951e-35	0.252163	0.014181	0.172429	0.259216	0.00319149	0.207105	0.755226	0.999106	0.812648	4.04715e-09	0.00132138	0.0755059	2.27814e-11	0.0255453	0.118487	0.00539475	0.00360586	0.197057	0.0157797	0.0497271	2.46117e-11	3.64622e-08	0.189233	0.943655	0.322924	0.0164376	0.443447	0.27368	0.522438	0.992377
LIHC	0.008964	0.0169498	0.0785604	0.000647567	4.59858e-07	1.37508e-12	0.00592897	1.10648e-05	1.36783e-06	0.719264	3.94829e-07	0.0212283	0.00154009	0.0019302	1.04306e-05	0.235827	6.36551e-15	0.0103364	0.000145459	3.30652e-06	0.000259985	0.0566454	0.357102	0.0847597	0.389034	0.0383049	0.0681174	0.000581677	0.00128841	0.0775276	0.0013738	0.0027964	0.000121282	4.68176e-05	1.88026e-06	0.000536504	0.00116199	0.0982321	0.000782219	0.00338713	8.43269e-06	0.00026273	2.40077e-06	1.18189e-06	1.01787e-06	0.0101498	0.00328636
LUAD	0.000104839	0.546623	4.19809e-13	1.95447e-05	0.000534958	0.00254658	0.636404	0.00122466	0.185349	5.99743e-17	0.81362	0.00560031	7.10377e-07	1.37998e-07	0.106004	0.00332743	6.53101e-06	0.00143077	0.0187956	0.201159	1.04439e-10	0.0163457	1.05279e-05	0.00168366	0.0609675	0.103021	0.00226353	0.00285866	0.240849	3.83643e-12	0.480715	0.292862	0.0164168	0.155431	0.232259	0.00179522	0.566557	8.78913e-11	0.554722	7.64169e-05	0.135682	2.10205e-13	0.514621	0.223031	0.108362	1.12145e-10	0.0311403
LUSC	0.00103375	0.859819	1.77276e-11	2.9305e-13	2.27936e-09	0.0649609	0.809766	0.478111	0.00817439	1.7246e-08	0.0594848	0.113041	4.18351e-08	0.00314925	6.99019e-05	2.03368e-05	0.276527	0.919299	0.00214452	0.0471493	0.0221508	0.620316	1.51754e-08	0.024797	0.0841461	0.245122	0.384315	0.882619	0.511459	0.00333566	8.05811e-05	0.989397	0.955987	0.00942779	0.000435882	8.66153e-06	0.40312	3.04898e-18	1.80169e-05	5.99434e-07	0.00653354	0.12161	0.0503315	0.0550155	2.52634e-07	0.0586381	0.328131
MESO	0.646228	0.00670425	0.277288	0.00511104	0.357852	0.0185834	0.377047	0.793549	0.829082	0.139274	0.831498	0.609836	0.770134	0.153586	0.898719	0.546841	0.0104482	0.00493752	0.486077	0.637438	0.90503	0.278002	0.00759347	0.614477	0.690899	0.518689	0.261864	0.870367	0.112822	0.0106349	0.16409	0.711283	0.390109	0.905502	0.25888	0.854939	0.0192508	0.000500869	0.543323	0.584892	0.911417	0.990659	0.643519	0.173683	0.761715	0.912168	0.563113
OV	0.0613138	0.137865	0.0121506	0.0219336	0.00639201	0.0455205	0.13022	0.983378	0.991385	0.133209	0.593555	0.963193	0.00870077	0.00768562	0.191917	0.14524	0.22605	0.858199	0.895643	0.0373609	0.17988	0.901863	0.795918	0.227605	0.737496	0.669342	0.00555697	0.0049765	0.549629	0.100466	0.0623003	0.0402361	0.760759	0.53009	0.247357	0.146555	0.246679	1.92778e-06	0.223234	0.34586	0.511124	0.248411	0.542492	0.789419	0.106173	0.929796	0.561876
PAAD	0.0390169	1.43821e-06	0.100976	0.00729723	0.0621294	0.976561	0.258538	0.042993	0.170469	0.00526923	0.213761	0.00477429	0.00339109	0.0231412	0.243579	0.000302283	0.000807123	0.982677	0.515064	0.179108	9.48689e-05	0.064101	0.060622	0.15039	0.0295259	0.271074	0.411432	0.125144	0.639121	0.392116	0.0219967	0.40223	0.0557832	0.000968237	0.172862	0.141837	0.795774	0.413089	0.478686	0.586111	0.0865754	0.521784	0.100098	0.0281402	0.391841	0.000808164	0.652642
PCPG	0.0203527	0.34616	0.0133107	0.733201	0.699378	0.142942	0.0156153	0.222026	0.924479	0.0309501	0.758697	0.0297726	0.44999	0.639145	0.421015	0.57078	0.0445249	0.0322381	0.995566	0.537075	0.0684679	0.453858	0.0288427	0.213532	0.177707	0.281001	0.418092	0.90018	0.268275	0.259578	0.101053	0.048682	0.213201	0.447997	0.1006	0.0203948	0.0726728	0.00888608	0.267379	0.000128189	0.0548714	0.172231	0.132375	0.00560174	0.573711	0.152307	0.927702
PRAD	1.24449e-05	0.00553713	1.3048e-08	4.67123e-05	0.00899084	0.922435	0.663481	0.47917	0.00204648	0.337806	0.0203849	0.198321	0.0529117	0.00185306	1.65963e-06	0.112699	0.000158546	0.247442	1.19806e-05	0.0146147	0.366566	0.175413	0.722251	0.925879	0.0108582	0.15171	0.000410617	0.000781723	0.482604	0.000161804	5.27848e-06	0.106138	0.000283488	0.301321	0.00115726	0.0374394	0.296208	2.57384e-06	0.103356	7.45301e-08	9.60297e-05	0.574154	0.000252153	0.95633	0.000202478	4.52273e-07	4.84094e-05
READ	0.534107	0.137409	3.79993e-05	0.879231	0.00451217	0.0867033	0.414325	0.437042	0.212775	0.0953421	0.373763	0.674306	0.173935	0.259374	0.293374	0.0653531	0.146695	0.4806	0.369706	0.19179	0.0859915	0.477469	8.40301e-05	0.438458	0.513015	0.604716	0.464478	0.00148085	0.609373	0.372091	0.0435584	0.665413	0.904692	0.0153239	0.00530602	0.00703858	0.00480135	1.12939e-05	0.000132323	0.0672964	0.00227509	0.188715	0.411491	0.00258234	0.95049	0.0740389	0.869267
SARC	0.255018	0.0866771	0.188043	0.240179	0.614069	0.0430321	0.910067	0.221556	0.708751	0.000770579	0.912056	0.0504287	0.850705	0.34907	0.600542	0.0535232	0.10602	0.55259	0.0133703	0.819267	0.512599	0.63026	0.228287	0.181104	0.217191	0.00373785	0.0781089	0.445635	0.439018	0.310201	0.253705	0.00105139	8.36058e-05	0.00791845	0.0329467	0.505593	0.118848	0.110031	0.320834	0.455103	0.336688	0.53777	0.677373	0.0620089	0.607067	0.100878	0.0491166
SKCM	0.849156	0.0082947	0.762274	0.00275194	0.104764	9.11361e-06	0.260823	0.464086	0.171164	0.00671431	0.0763149	0.986308	0.84419	0.208414	0.704513	0.126642	0.949406	0.76044	0.0257961	0.101067	0.0134274	0.439829	0.0632665	0.920465	0.0764682	0.00681602	0.116865	0.0401195	0.0232259	0.242856	0.951424	0.728757	0.88346	0.75021	0.129843	0.00848461	0.405729	8.65731e-06	0.052548	0.178752	0.00163686	0.0947558	0.79202	0.014326	0.33905	0.925968	0.365613
STAD	9.19612e-05	8.85655e-08	0.00330903	5.41186e-09	0.0113588	0.566117	0.415507	0.020231	0.355716	1.33817e-06	0.0364583	7.68348e-05	7.55899e-06	0.000600161	0.816453	0.0341489	0.674683	0.208854	0.0731156	0.835449	0.00622792	0.579242	0.010881	0.216439	0.0240568	0.374783	0.00187989	2.13386e-06	0.744847	0.752058	0.0785225	0.0178173	0.265988	6.20765e-07	0.0654617	8.76262e-05	0.0587357	2.17666e-12	0.207715	0.00449107	0.00972376	0.00036654	0.267835	1.96897e-05	0.89955	0.105964	0.985382
TGCT	0.999486	0.000220265	0.242935	0.00151436	0.426581	0.0090438	0.72348	0.07975	0.0465037	0.255127	0.0687342	0.0674026	0.0190465	0.0139483	0.857827	0.271994	0.161579	0.675413	0.389821	0.034896	0.171204	0.0256064	0.485252	0.521593	0.782956	0.903263	0.00310772	0.24417	0.500904	0.000109901	0.429764	0.55153	0.0852074	0.108258	0.00185889	0.116397	0.000238905	0.012496	0.0415363	0.641736	0.0935515	0.0154928	0.0414802	0.0534406	0.837905	0.0970867	0.0986864
THCA	7.05498e-11	0.968737	0.00791853	0.179033	6.2251e-06	2.77783e-10	6.11581e-07	4.29875e-07	1.40912e-11	3.42406e-09	1.01514e-11	3.09407e-08	4.63749e-13	3.25771e-10	8.32532e-07	7.90905e-07	4.25065e-07	0.000193934	2.9595e-13	6.94313e-05	1.19531e-07	0.00584273	0.000224878	0.02328	0.137316	1.04483e-07	0.0170756	8.91175e-10	1.77589e-05	0.411142	6.82165e-05	0.917918	0.000131556	0.000471381	3.85428e-05	0.469797	0.000195382	0.0245331	4.27908e-07	0.751229	5.48587e-05	0.220172	8.93651e-11	0.00856911	4.42966e-08	0.449002	4.0047e-13
THYM	0.671182	2.64101e-08	0.864644	7.84876e-11	1.25869e-22	2.2013e-08	1.25867e-05	0.00265431	1.87659e-18	0.0088155	0.00321922	3.32902e-09	7.36352e-15	0.0732014	6.87213e-05	2.27153e-17	3.1053e-13	0.00483836	0.0216409	1.01084e-17	7.58666e-05	0.000391014	0.00332581	0.729047	0.0467996	2.68384e-20	0.416051	0.594965	0.676084	0.00640396	0.167102	0.0117994	0.100823	0.000268689	0.57198	0.00214211	0.00814595	1.67874e-06	0.06705	1.40318e-10	0.0181788	0.223697	0.00150145	0.0361204	1.68229e-08	0.97753	0.018392
UCEC	0.0542392	0.720633	4.42943e-10	0.147834	0.000422411	0.445424	0.14596	0.00753541	0.0161884	1.50467e-08	0.0365425	0.0796826	0.378579	0.951293	0.760315	0.572977	0.747266	0.449546	0.0191876	0.120809	1.89077e-10	0.838112	1.02961e-21	0.314622	0.0839684	0.166359	0.250647	0.192592	0.0154828	1.88078e-06	0.0597547	0.053226	0.095355	0.000268331	0.288251	0.001172	0.00467626	1.06763e-12	1.22631e-09	0.448843	0.612803	0.243399	0.134958	0.119513	0.879133	0.473988	0.400649
UCS	0.878366	0.339409	0.496056	0.159839	0.770982	0.000205306	0.665111	0.641512	0.962367	0.666119	0.124645	0.0272926	0.656711	0.674127	0.795624	0.195781	0.0287289	0.98592	0.849127	0.376141	0.305479	0.648478	0.800499	0.870302	0.347642	0.0398217	0.623211	0.311427	0.907298	0.255755	0.830267	0.00189627	0.00449735	0.914483	0.547605	0.233919	0.771245	0.19347	0.776742	0.0784249	0.200835	0.698264	0.718462	0.23635	0.898121	0.175292	0.288772
UVM	0.986732	0.686814	0.0700616	0.089798	0.419734	0.141676	0.182249	0.804353	0.866309	0.464799	0.91032	0.0859536	0.947035	0.834412	0.961126	0.471529	0.958427	0.287141	0.423039	0.827052	0.102595	0.611806	0.940927	0.161012	0.846387	0.703403	0.981018	0.654355	0.817473	1	0.0228917	0.21246	0.656686	0.884023	0.109198	0.990507	0.626342	0.1882	0.715777	0.00777687	0.833189	0.587406	0.955305	0.789699	0.994859	0.739454	0.604385
