# Supplementary material for: An Integrative Pan-Cancer Analysis of PBK in Human Tumors
Source: Front Mol Biosci. 2021 Nov 10;8:755911. doi: 10.3389/fmolb.2021.755911 (PMC8631476; doi:10.3389/fmolb.2021.755911)
Supplement: Supplementary file 2 [file Table3.XLSX]

## Sheet: Correlation coefficient
CancerType	Gene	B cells naive	B cells memory	Plasma cells	T cells CD8	T cells CD4 naive	T cells CD4 memory resting	T cells CD4 memory activated	T cells follicular helper	T cells regulatory (Tregs)	T cells gamma delta	NK cells resting	NK cells activated	Monocytes	Macrophages M0	Macrophages M1	Macrophages M2	Dendritic cells resting	Dendritic cells activated	Mast cells resting	Mast cells activated	Eosinophils	Neutrophils
ACC	PBK	-0.139039	0.0730162	0.0303474	-0.242074	-0.242074	-0.139647	0.190955	0.263101	-0.0824409	-0.399361	0.360347	-0.269375	0.131608	0.547191	0.21296	-0.0780156	-0.228986	0.27399	-0.552061	0.166275	0.295633	0.21398
BLCA	PBK	-0.20761	0.0135148	-0.194325	0.0930795	0.0930795	-0.0839806	0.185294	0.170888	-0.296192	0.0101296	0.114882	0.0966775	-0.0263583	0.149691	0.103031	0.0241937	-0.0352279	0.0315533	-0.139935	0.0615142	0.0685425	0.0349708
BRCA	PBK	-0.144214	0.0423665	-0.0346737	-0.00731053	-0.00731053	-0.105259	0.263109	0.110856	-0.0115345	0.0438168	0.0438168	0.0786774	-0.0748182	0.174695	0.202929	-0.0471013	-0.121129	0.162698	-0.181276	-0.181276	-0.181276	0.0215994
CESC	PBK	0.0308544	-0.0695585	-0.0200093	0.116856	0.116856	-0.0914248	0.061717	0.0330991	-0.0513227	0.0305026	0.0659138	0.0363494	-0.121721	0.043712	0.0773908	-0.0364719	-0.11355	-0.0144857	0.0109461	-0.0459307	-0.0459307	-0.0480883
CHOL	PBK	-0.202478	-0.321841	0.158037	0.365551	0.365551	-0.385736	0.171378	0.0874379	0.0884353	0.0884353	0.0884353	-0.00290415	-0.299233	0.277791	0.0538636	0.00184206	-0.232622	-0.00585231	-0.0163612	-0.112334	-0.112334	0.223128
COAD	PBK	-0.143806	-0.023758	-0.078122	0.0185468	0.0185468	0.0475419	0.0974098	0.182734	-0.270288	-0.270288	0.042025	0.128763	-0.131746	-0.215793	0.0845379	0.0744571	-0.0979884	0.11541	0.0689555	-0.0198299	0.0720486	0.144429
DLBC	PBK	0.230201	-0.0578116	-0.0578116	-0.0720724	-0.0720724	0.0661609	0.15747	-0.105511	-0.43199	-0.170629	-0.170629	0.105482	-0.130528	0.012082	-0.0813063	-0.138805	-0.0235578	-0.0734892	-0.17552	-0.17552	-0.17552	-0.17552
ESCA	PBK	-0.0519332	-0.119014	0.00297894	-0.0505213	-0.0505213	0.138741	0.242802	0.0856707	-0.0286893	-0.0286893	-0.0647974	0.00474493	0.00823042	0.164744	0.0445094	-0.102763	-0.187692	0.00187348	-0.180464	-0.0250485	-0.0250485	-0.082371
GBM	PBK	-0.0618244	0.0344312	-0.132491	0.0317251	0.0317251	-0.167233	0.000680029	0.156904	0.156904	0.0387988	0.0188844	0.142094	-0.197907	0.0699343	0.0598425	0.218809	0.0984752	0.0984752	0.0932694	0.0371484	-0.0658467	-0.162435
HNSC	PBK	0.0462292	0.0452169	0.105648	0.206845	0.206845	-0.0798448	0.270179	0.126119	0.0457413	0.0457413	0.083686	-0.0497088	-0.0479695	-0.127392	0.0764798	-0.0766303	-0.190087	0.010818	-0.157775	0.00646102	0.00646102	-0.172241
KICH	PBK	-0.183808	-0.183808	0.544262	0.275725	0.275725	0.0221462	0.0221462	0.401475	0.0703103	-0.108341	-0.200177	-0.0882155	-0.124519	-0.00963419	0.27212	-0.301459	0.0732442	0.0541436	-0.0423257	-0.0423257	-0.135421	0.310517
KIRC	PBK	-0.107322	-0.00440529	-0.0533393	0.039143	0.039143	-0.0700783	0.346238	0.0770967	0.0707064	0.0873192	-0.113838	-0.00614159	-0.10737	0.152019	0.13164	-0.0644498	0.0583973	-0.130696	-0.157506	-0.157506	-0.157506	0.096151
KIRP	PBK	0.150258	0.0818219	0.00811214	0.0736571	0.0736571	-0.145269	0.328396	0.24314	0.102329	0.102329	-0.0946321	0.178381	0.0411638	-0.193681	0.400262	-0.292273	0.136998	0.230443	0.00879782	0.00879782	0.00879782	-0.0591384
LAML	PBK	0.0796463	-0.160405	0.292601	-0.00788674	0.0379176	-0.0198955	0.0698176	0.0698176	0.0698176	-0.0613753	-0.0135586	-0.0198413	-0.0238744	-0.0238744	-0.0238744	0.0615774	0.0615774	0.0615774	-0.00515323	-0.00515323	-0.158305	0.00278547
LGG	PBK	-0.0509971	-0.0234819	-0.0234819	0.0286969	0.0286969	0.187599	0.187599	0.218081	0.218081	0.218081	-0.0317554	0.0532076	-0.245922	0.229044	0.308588	0.0968203	-0.0116484	-0.0116484	0.0140901	-0.208151	-0.115445	-0.00704596
LIHC	PBK	-0.123923	-0.123923	0.109629	0.0471277	0.0471277	-0.113944	0.278782	0.367011	0.0280433	-0.0881483	-0.180754	-0.0728179	-0.0768759	0.239046	0.0757218	-0.266116	0.145992	-0.0250538	-0.189506	-0.189506	-0.189506	0.104336
LUAD	PBK	0.0244378	-0.00308053	0.0646716	0.129197	0.129197	-0.245264	0.388705	0.103669	-0.104202	0.1867	0.1867	0.152362	-0.234903	0.28064	0.271596	-0.0362644	-0.322456	-0.0377928	-0.389269	-0.389269	-0.0168637	0.152607
LUSC	PBK	0.0218843	-0.103861	-0.0747453	0.224798	0.224798	-0.240601	0.163395	0.13241	-0.108363	-0.108363	-0.0327393	0.125797	-0.0695649	0.0605375	0.217789	-0.0790317	-0.0969951	-0.0199369	-0.0772178	0.0178028	0.0706842	-0.0862793
MESO	PBK	-0.106174	-0.00507501	-0.249419	-0.0573105	-0.0573105	0.179234	-0.0946914	0.0435783	0.187088	0.187088	0.187088	0.0180954	0.0367771	-0.158353	0.209731	0.260434	0.0423577	-0.183966	-0.0625466	-0.0625466	-0.0625466	-0.267471
OV	PBK	-0.00705444	0.0529209	-0.0109607	-0.010116	-0.010116	-0.119928	0.0905252	0.212017	-0.157266	0.208368	0.208368	0.0809348	-0.130791	0.175848	0.130819	-0.122838	-0.12609	0.162926	-0.0667324	-0.122143	-0.122143	-0.0664615
PAAD	PBK	-0.159012	0.164188	0.0266348	-0.254323	-0.254323	0.147714	0.0947435	0.101022	-0.12452	-0.12452	-0.0281278	0.0808569	-0.290574	0.235305	0.131788	0.025581	-0.137142	0.171075	-0.0737137	-0.0737137	-0.0737137	0.174841
PCPG	PBK	-0.0824704	-0.248782	-0.267852	-0.204297	-0.204297	0.0594482	0.0502092	-0.139249	0.0650598	0.0650598	0.064249	-0.252028	0.153648	0.137997	-0.179833	0.250791	0.0683805	0.171557	0.0726821	-0.0334774	0.0533309	0.0766056
PRAD	PBK	0.106275	0.0574857	-0.169485	-0.0689098	-0.0689098	-0.150292	0.202414	0.064654	0.0837797	0.0837797	0.0837797	-0.0103099	-0.0260697	0.02211	0.111442	0.196728	0.0129011	0.0138587	-0.0781437	-0.0781437	-0.0781437	-0.0781437
READ	PBK	-0.314789	0.0464171	-0.0581661	-0.0869028	-0.0869028	0.143696	0.222322	0.232514	-0.316319	-0.316319	0.0529461	0.0674406	-0.0677366	-0.072867	0.1477	-0.150484	-0.198323	0.235816	0.0471775	-0.0484216	0.0111073	0.195726
SARC	PBK	-0.257733	0.0571225	-0.0785535	-0.0276188	-0.0276188	-0.0953169	0.160416	0.150075	0.0557682	-0.0669497	-0.0669497	-0.0220824	0.00449327	0.185523	0.129976	0.106454	-0.0941949	0.11932	-0.2345	-0.0164971	-0.0164971	-0.0164971
SKCM	PBK	-0.140509	0.115832	-0.091691	-0.0982195	-0.0982195	0.0679557	0.206631	0.0701983	-0.335586	0.0358314	-0.0472827	0.051933	-0.00115617	0.0409392	0.232262	0.0101147	0.00890435	-0.0201712	-0.00651936	-0.0400948	-0.0400948	-0.0120929
STAD	PBK	-0.226347	-0.0314468	-0.0467302	-0.0182976	-0.0182976	-0.0713926	0.328308	0.280802	-0.170234	-0.170234	0.114172	0.0526347	-0.229414	0.215588	0.225153	-0.0269082	-0.154064	0.0471971	-0.3629	0.0737139	-0.00199099	0.17833
TGCT	PBK	0.394397	-0.148102	0.0823866	0.0384112	0.0384112	-0.0289192	0.225384	0.0534572	-0.00368111	-0.00368111	-0.00368111	-0.00935363	-0.0674768	0.00859063	0.181312	-0.351149	-0.128932	-0.328879	-0.288164	-0.288164	-0.288164	-0.288164
THCA	PBK	0.102853	0.0273157	-0.0455548	-0.0309987	-0.0309987	-0.0746223	0.274213	0.191706	-0.0215511	-0.0640373	0.0732838	-0.115695	-0.047246	-0.0313048	0.176192	-0.0937325	0.0375827	0.0291616	-0.117435	-0.117435	-0.117435	-0.117435
THYM	PBK	0.0365986	-0.236159	-0.0334154	0.0248288	0.399346	0.191186	-0.00531991	0.284289	0.192916	-0.0440881	0.33844	-0.657666	0.0570032	-0.340158	-0.437789	-0.587094	0.579925	-0.0638951	-0.694385	-0.694385	-0.694385	-0.694385
UCEC	PBK	-0.00230838	-0.00974358	-0.0913638	0.0493076	0.0493076	-0.0477403	0.248446	0.251287	-0.269069	-0.0255725	0.0140882	-0.121027	-0.0719404	0.00132589	0.176245	-0.0522639	-0.0685544	0.0982408	-0.0274084	0.00162286	0.00162286	-0.08212
UCS	PBK	-0.541163	0.554227	-0.34986	-0.141643	-0.141643	-0.00582146	0.123091	-0.319742	0.0200036	-0.116564	0.259121	-0.112251	0.0178265	0.326955	-0.00699635	0.0396352	0.187156	-0.24142	0.158309	0.310223	0.310223	-0.0264777
UVM	PBK	-0.078227	-0.078227	-0.37029	-0.0576288	-0.0576288	0.102042	0.459238	0.361208	-0.194876	0.181558	0.360527	-0.264156	-0.315931	0.331169	0.0162531	-0.117816	0.094564	0.094564	-0.205407	-0.205407	-0.205407	-0.205407

## Sheet: P Value
CancerType	Gene	B cells naive	B cells memory	Plasma cells	T cells CD8	T cells CD4 naive	T cells CD4 memory resting	T cells CD4 memory activated	T cells follicular helper	T cells regulatory (Tregs)	T cells gamma delta	NK cells resting	NK cells activated	Monocytes	Macrophages M0	Macrophages M1	Macrophages M2	Dendritic cells resting	Dendritic cells activated	Mast cells resting	Mast cells activated	Eosinophils	Neutrophils
ACC	PBK	0.392196	0.654333	0.852531	0.132338	1	0.390109	0.237878	0.100948	0.613046	0.0106831	0.0223655	0.0927854	0.418228	0.000258342	0.187048	0.632296	0.155236	0.0871135	0.000221597	0.305161	0.0640122	0.184895	4
BLCA	PBK	0.000123555	0.804763	0.000332789	0.0879951	1	0.123885	0.000629553	0.00164041	2.99e-08	0.853019	0.0350224	0.076341	0.629692	0.0059002	0.058839	0.65809	0.519255	0.563782	0.0101115	0.260114	0.209452	0.522309	9
BRCA	PBK	1.93e-06	0.163934	0.254684	0.810264	1	0.000527479	1.42e-18	0.000260373	0.704828	0.149964	1	0.00965856	0.0138736	7.4e-09	1.65e-11	0.121697	6.53e-05	7.49e-08	1.94e-09	1	1	0.478064	11
CESC	PBK	0.598881	0.235229	0.733047	0.0456559	1	0.1184	0.292381	0.572551	0.381397	0.603057	0.260732	0.535425	0.0373081	0.456038	0.186489	0.534049	0.0521812	0.804979	0.851997	0.433475	1	0.412162	1
CHOL	PBK	0.266406	0.0724457	0.387659	0.0396462	1	0.0292272	0.34832	0.634176	0.630298	1	1	0.987414	0.096164	0.123711	0.769684	0.992017	0.200117	0.974641	0.92918	0.54046	1	0.219622	1
COAD	PBK	0.00264424	0.621196	0.103703	0.699687	1	0.32253	0.0422927	0.000126812	1.02e-08	1	0.381919	0.00716581	0.00592528	5.59e-06	0.0781947	0.120995	0.0410774	0.0160315	0.151073	0.68002	0.133532	0.00253207	8
DLBC	PBK	0.115474	0.696315	1	0.626397	1	0.655031	0.28511	0.475395	0.00216935	0.246245	1	0.475517	0.376547	0.935042	0.582752	0.346763	0.873722	0.619613	0.232763	1	1	1	0
ESCA	PBK	0.530751	0.149665	0.971336	0.541996	1	0.0926299	0.00294527	0.30053	0.729244	1	0.43396	0.954358	0.920916	0.0454035	0.591161	0.213921	0.0223509	0.98197	0.0281723	0.762506	1	0.319599	4
GBM	PBK	0.440299	0.667571	0.0970166	0.692318	1	0.035711	0.993234	0.0489754	1	0.628383	0.813813	0.0749198	0.012681	0.382581	0.45512	0.0057432	0.21833	1	0.243771	0.643078	0.411076	0.0414373	5
HNSC	PBK	0.301736	0.312457	0.0180087	3.03e-06	1	0.0741713	7.9e-10	0.0046962	0.306872	1	0.0612411	0.266766	0.283883	0.00429082	0.0872513	0.0866291	1.84e-05	0.809136	0.000392765	0.885297	1	0.000106781	8
KICH	PBK	0.283224	1	0.000600419	0.10359	1	0.897988	1	0.0152274	0.683657	0.529373	0.241772	0.608922	0.469328	0.955528	0.10837	0.0739789	0.671182	0.753805	0.806378	1	0.430994	0.0652987	2
KIRC	PBK	0.0137912	0.919714	0.22198	0.370284	1	0.108411	2.93e-16	0.0772932	0.105275	0.0453172	0.0089716	0.888248	0.0137489	0.000467764	0.00248536	0.139902	0.181131	0.00267119	0.000287372	1	1	0.0274501	9
KIRP	PBK	0.0155106	0.189307	0.896627	0.237495	1	0.0193355	6.29e-08	7.7e-05	0.100345	1	0.128762	0.00397657	0.509546	0.00173837	2.2e-11	1.7e-06	0.0274882	0.000183169	0.887945	1	1	0.343145	9
LAML	PBK	0.33099	0.0491285	0.000266583	0.923433	0.643914	0.808414	0.394301	1	1	0.45408	0.86876	0.808926	0.771069	1	1	0.452592	1	1	0.949927	1	0.0522116	0.972922	2
LGG	PBK	0.382798	0.687935	1	0.623501	1	0.00120699	1	0.000159818	1	1	0.586965	0.362487	1.94e-05	7.18e-05	6.29e-08	0.0969576	0.842087	1	0.809563	0.000318917	0.0475862	0.904082	7
LIHC	PBK	0.0362036	1	0.0641038	0.427223	1	0.0542544	1.67e-06	1.51e-10	0.636733	0.136991	0.00214954	0.21956	0.194867	4.42e-05	0.201674	5.04e-06	0.0134591	0.673091	0.00128175	1	1	0.0781435	8
LUAD	PBK	0.576739	0.943916	0.139297	0.00304832	1	1.28e-08	2.41e-20	0.0176052	0.0170284	1.7e-05	1	0.000465528	5.31e-08	6.12e-11	2.59e-10	0.407433	3.83e-14	0.387939	2.1e-20	1	0.700138	0.000455661	13
LUSC	PBK	0.626466	0.0205663	0.096019	4.11e-07	1	5.63e-08	0.000254113	0.0031017	0.0156564	1	0.466472	0.00497626	0.121426	0.177842	9.49e-07	0.078372	0.0306169	0.657486	0.0854892	0.692165	0.115534	0.0545794	7
MESO	PBK	0.339414	0.963681	0.022971	0.606813	1	0.104955	0.394485	0.695663	0.0903423	1	1	0.871014	0.741335	0.152766	0.0570427	0.0174127	0.703786	0.0959452	0.574296	1	1	0.0145038	2
OV	PBK	0.901389	0.352286	0.847334	0.858972	1	0.0345084	0.111099	0.000165347	0.00544315	0.000215173	1	0.154478	0.0210461	0.0018525	0.0210179	0.0303295	0.0261787	0.00396499	0.240632	0.0312864	1	0.242551	11
PAAD	PBK	0.03777	0.0318826	0.729491	0.000788858	1	0.0538505	0.217718	0.188606	0.104655	1	0.714967	0.293117	0.000115539	0.00194793	0.085758	0.739802	0.0736685	0.0252725	0.337979	1	1	0.0221829	7
PCPG	PBK	0.523966	0.0511974	0.0353113	0.111216	1	0.646252	0.698351	0.280409	0.615394	1	0.619814	0.0481423	0.233144	0.284798	0.161927	0.0492888	0.597437	0.182446	0.574528	0.796168	0.680577	0.553993	3
PRAD	PBK	0.0308245	0.243748	0.000542271	0.162164	1	0.00219534	3.41e-05	0.189752	0.089049	1	1	0.834532	0.597302	0.654138	0.0235147	5.69e-05	0.793785	0.778863	0.112812	1	1	1	6
READ	PBK	5.32e-05	0.561246	0.466445	0.276057	1	0.0707568	0.00485353	0.00318509	4.87e-05	1	0.507445	0.398309	0.396236	0.361357	0.0631787	0.0583109	0.0122117	0.00276812	0.554841	0.544441	0.889484	0.0134174	7
SARC	PBK	5.34e-05	0.378298	0.225334	0.670315	1	0.140943	0.0128352	0.0200183	0.389725	0.301639	1	0.73359	0.944793	0.00392435	0.0442616	0.09992	0.145703	0.0649734	0.000247208	0.799298	1	1	6
SKCM	PBK	0.00366106	0.0167667	0.058637	0.0427471	1	0.161487	1.72e-05	0.148064	1.13e-12	0.460747	0.330264	0.284863	0.981018	0.399314	1.26e-06	0.835106	0.854604	0.678034	0.893273	0.409117	1	0.803462	5
STAD	PBK	1.13e-05	0.547059	0.370733	0.726096	1	0.171155	1.01e-10	4.1e-08	0.00102711	1	0.028314	0.313288	8.53e-06	2.96e-05	1.26e-05	0.606392	0.0030055	0.365967	6.29e-13	0.157622	0.969595	0.000578254	11
TGCT	PBK	4.55e-07	0.0677012	0.311332	0.637357	1	0.722701	0.0050926	0.511647	0.96398	1	1	0.908642	0.40725	0.916066	0.0249011	8.57e-06	0.112206	3.31e-05	0.000303738	1	1	1	5
THCA	PBK	0.0415597	0.589275	0.367759	0.540065	1	0.139762	3.29e-08	0.000131391	0.670164	0.205246	0.147026	0.0217925	0.350224	0.536069	0.000449391	0.0634045	0.45752	0.564353	0.0198749	1	1	1	6
THYM	PBK	0.693978	0.0100368	0.71943	0.789561	7.48e-06	0.0380906	0.954406	0.00180895	0.0363488	0.635463	0.000177894	5.96e-16	0.539797	0.000164065	7.14e-07	2.8e-12	5.92e-12	0.491835	2.79e-18	1	1	1	12
UCEC	PBK	0.95977	0.83139	0.0454304	0.280983	1	0.296575	3.47e-08	2.39e-08	2.09e-09	0.576233	0.758184	0.00794455	0.115472	0.976886	0.000103729	0.253105	0.133666	0.0314017	0.54915	0.971711	1	0.0722554	5
UCS	PBK	0.000374704	0.000251468	0.0290129	0.389718	1	0.971942	0.455341	0.0472278	0.903794	0.479772	0.111182	0.496281	0.914223	0.0421926	0.966283	0.810669	0.253921	0.138709	0.335766	0.0546018	1	0.87288	5
UVM	PBK	0.650193	1	0.0262145	0.738494	1	0.553721	0.00484049	0.0304311	0.254724	0.289263	0.0307685	0.119518	0.0605064	0.0485001	0.925043	0.493763	0.583286	1	0.229435	1	1	1	5
