# Supplementary material for: An Integrative Pan-Cancer Analysis of PBK in Human Tumors
Source: Front Mol Biosci. 2021 Nov 10;8:755911. doi: 10.3389/fmolb.2021.755911 (PMC8631476; doi:10.3389/fmolb.2021.755911)
Supplement: Supplementary file 4 [file Table4.xlsx]

## Sheet: IC5O_Results
DRUG.ID	DRUG.NAME	cor	pval
1372	Trametinib	0.166941	4.67e-07
1498	selumetinib	0.163723	5.46e-07
1149	TW 37	-0.146955	7.36e-06
1526	RDEA119	0.146073	1.31e-05
1016	Temsirolimus	-0.144788	2.56e-05
341	EX-527	-0.132323	5.78e-05
1014	RDEA119	0.13606	7.47e-05
1060	PD-0325901	0.135919	7.53e-05
1230	IOX2	-0.120397	0.00022778
1037	BX-795	-0.126024	0.000228116
345	KIN001-270	-0.11825	0.000322638
1021	Axitinib	-0.117254	0.000627972
1377	Afatinib	0.111804	0.000685328
269	NSC-207895	-0.111114	0.000755057
1012	Vorinostat	-0.114925	0.000771729
293	MP470	-0.110403	0.000811303
1057	BEZ235	-0.113851	0.000921528
1024	CEP-701	-0.112448	0.00101652
151	QS11	-0.109543	0.00119584
1053	MK-2206	-0.111739	0.00128837
1248	FK866	-0.106221	0.00137374
1020	Lenalidomide	-0.107451	0.00168439
326	GSK690693	-0.103292	0.00169615
1031	Elesclomol	-0.107246	0.00173015
1030	KU-55933	-0.10638	0.001898
304	SB52334	-0.101566	0.00203926
312	Tivozanib	-0.0982793	0.00282876
1017	Olaparib	-0.101835	0.00292192
1032	Afatinib	0.101813	0.00294476
1018	Veliparib	-0.101302	0.00307452
1022	AZD7762	-0.0998486	0.003548
1013	Nilotinib	-0.10237	0.00362096
266	Zibotentan	-0.0957268	0.00363923
1059	AZD8055	-0.0994529	0.00384696
310	YM201636	-0.0935252	0.00450183
230	GSK429286A	-0.0922923	0.00499059
1028	VX-702	-0.0951262	0.00553788
1005	Cisplatin	-0.094724	0.00565633
287	KIN001-244	-0.0904452	0.00604673
1038	NU-7441	-0.0935896	0.00638478
205	BMS-708163	-0.0896423	0.00642598
257	NPK76-II-72-1	-0.0885744	0.00715181
329	QL-XI-92	-0.0883876	0.00721149
29	AZ628	0.133268	0.00738455
1264	SGC0946	-0.0878525	0.00787226
309	Y-39983	-0.0854543	0.00947032
1049	PD-173074	-0.0852662	0.0128372
258	STF-62247	-0.0809333	0.0141206
1015	CI-1040	0.084306	0.0144031
1262	UNC1215	-0.0801709	0.0152799
262	VX-11e	0.0788826	0.0166472
134	Etoposide	-0.0799916	0.0174983
211	TL-2-105	-0.0777928	0.0179638
1033	GDC0449	-0.08105	0.0179721
1161	ZG-10	-0.105499	0.0186429
331	QL-X-138	-0.0772309	0.0198039
1043	JNK Inhibitor VIII	-0.0797888	0.0200647
286	KIN001-236	-0.0763904	0.0204203
332	XMD15-27	-0.0759215	0.0210678
150	Bicalutamide	-0.0773269	0.0224737
224	AS605240	0.074595	0.0237332
1058	GDC0941	-0.0777472	0.0239821
1069	EHT 1864	-0.0741543	0.0240336
290	KIN001-260	-0.0738226	0.0251454
225	Genentech Cpd 10	-0.0734771	0.0255156
303	PIK-93	-0.07328	0.0261572
1050	ZM-447439	-0.0778668	0.0274494
1242	(5Z)-7-Oxozeaenol	0.0723922	0.0281163
1046	681640	-0.079504	0.0283014
1194	SB 505124	-0.0714715	0.0291249
62	BMS-536924	0.108073	0.0306935
1203	QL-XII-61	-0.0991073	0.030802
282	EKB-569	0.0708597	0.0314445
1004	Vinblastine	-0.0736237	0.031653
1062	selumetinib	0.0745283	0.0323228
222	BX-912	-0.0704353	0.0324776
1036	PLX4720	-0.0728551	0.0336895
1025	SB 216763	-0.0768562	0.0350995
1011	Navitoclax	-0.0719845	0.0357674
292	Masitinib	-0.0684386	0.0377354
1175	AG-014699	-0.0681531	0.0383328
256	JW-7-24-1	-0.0670885	0.0415754
1008	Methotrexate	-0.0695908	0.0424
1010	Gefitinib	0.0685984	0.0458227
302	PI-103	-0.0653598	0.0482234
