# Supplementary material for: An Integrative Pan-Cancer Analysis of PBK in Human Tumors
Source: Front Mol Biosci. 2021 Nov 10;8:755911. doi: 10.3389/fmolb.2021.755911 (PMC8631476; doi:10.3389/fmolb.2021.755911)
Supplement: Supplementary file 5 [file Table1.XLSX]

## Sheet: Correlation coefficient
CancerType	Gene	StromalScore	ImmuneScore
ACC	PBK	-0.302572	-0.351408
BLCA	PBK	-0.148813	-0.09147
BRCA	PBK	-0.333751	-0.0647943
CESC	PBK	-0.228419	-0.212202
CHOL	PBK	-0.326835	-0.216338
COAD	PBK	-0.157278	0.0224905
DLBC	PBK	0.137482	-0.27074
ESCA	PBK	-0.22794	-0.277953
GBM	PBK	-0.413106	-0.422582
HNSC	PBK	-0.351382	-0.0616613
KICH	PBK	-0.0992292	-0.179736
KIRC	PBK	-0.0145931	0.0839497
KIRP	PBK	-0.0245358	-0.135655
LAML	PBK	-0.0146409	-0.137147
LGG	PBK	-0.00507503	-0.0054686
LIHC	PBK	-0.190632	-0.00490296
LUAD	PBK	-0.253482	-0.230338
LUSC	PBK	-0.381566	-0.256479
MESO	PBK	-0.0549727	-0.103025
OV	PBK	-0.201474	-0.0966619
PAAD	PBK	-0.180719	-0.143494
PCPG	PBK	-0.118495	-0.187721
PRAD	PBK	-0.076918	0.0155821
READ	PBK	-0.263478	-0.186126
SARC	PBK	-0.207646	-0.0710082
SKCM	PBK	-0.145516	-0.112746
STAD	PBK	-0.395686	-0.181957
TGCT	PBK	-0.402654	0.0559396
THCA	PBK	0.182197	0.207583
THYM	PBK	-0.33679	0.334376
UCEC	PBK	-0.26986	-0.238628
UCS	PBK	-0.220871	0.015435
UVM	PBK	-0.275291	-0.164878

## Sheet: P Value
CancerType	Gene	StromalScore	ImmuneScore
ACC	PBK	0.0067223	0.00149566
BLCA	PBK	0.00248978	0.0639368
BRCA	PBK	3.92819e-30	0.0313415
CESC	PBK	5.5117e-05	0.000184388
CHOL	PBK	0.0517018	0.205052
COAD	PBK	0.000613429	0.626354
DLBC	PBK	0.351426	0.0627126
ESCA	PBK	0.00353139	0.000342011
GBM	PBK	2.6204e-08	1.15682e-08
HNSC	PBK	4.9242e-16	0.167768
KICH	PBK	0.431614	0.151956
KIRC	PBK	0.736291	0.0523012
KIRP	PBK	0.677875	0.0210648
LAML	PBK	0.858389	0.0931061
LGG	PBK	0.907296	0.900143
LIHC	PBK	0.000208605	0.92471
LUAD	PBK	3.71834e-09	9.18498e-08
LUSC	PBK	8.25241e-19	5.7409e-09
MESO	PBK	0.615163	0.345198
OV	PBK	7.81834e-05	0.0601088
PAAD	PBK	0.015778	0.0560226
PCPG	PBK	0.110128	0.0109371
PRAD	PBK	0.0860792	0.728421
READ	PBK	0.00058106	0.0160274
SARC	PBK	0.000702974	0.251165
SKCM	PBK	0.00154266	0.0143582
STAD	PBK	1.66257e-15	0.000397969
TGCT	PBK	1.87827e-07	0.487927
THCA	PBK	3.48551e-05	2.26771e-06
THYM	PBK	0.000180255	0.000201861
UCEC	PBK	1.3418e-10	1.55593e-08
UCS	PBK	0.101874	0.910105
UVM	PBK	0.0134555	0.143872
